# Supplementary material for: Enzymes Catalyzing Crotonyl-CoA Conversion to Acetoacetyl-CoA During the Autotrophic CO2 Fixation in Metallosphaera sedula
Source: Front Microbiol. 2020 Mar 11;11:354. doi: 10.3389/fmicb.2020.00354 (PMC7078158; doi:10.3389/fmicb.2020.00354)
Supplement: Supplementary file 2 [file Data_Sheet_2.xlsx]

## Sheet: Sheet1
Table S3. Distribution of the selected M. sedula genes in Sulfolobales. The accession numbers for the M. sedula proteins used as a BLASTP query sequences are shown (Msed_####)
			Acetyl-CoA /Propionyl-CoA carboxylase (1, 7)			Malonyl-CoA/Succinyl-CoA reductase (2, 10)	Malonic semialdehyde reductase (3)	3-Hydroxypropionyl-CoA synthetase (4)	3-Hydroxypropionyl-CoA hydratase (5)	Acryloyl-CoA reductase (6)	Methylmalonyl-CoA epimerase (8)	Methylmylonyl-CoA isomerase (9)		Succinic semialdehyde reductase (11)	4-hydroxybutyryl-CoA synthetase (12)		4-Hydroxybutyryl-CoA dehydratase (13)		Crotonyl-CoA hydratase (14)					(S)-3-Hydroxybutyryl-CoA dehydrogenase (15)		Acetoacetyl-CoA ß-ketothiolase (16)
		Msed_	0147	0148	1375	0709	1993	1456	2001	1426	0639	0638	2055	1424	1422	0406	1220	1321	0399	0384	0385	0336	0566	1423	0389	0656	1647	1290	0396	0386	0271	0270
	taxon_oid	Sulfolobales Genome Name																															Sulfolobales Genome Name
1	2283	Acidianus ambivalens LEI 10	0.8	0.7	0.85	0.81	0.78	0.83	0.67	0.8	0.66	0.83	0.77	0.8	0.86	no	no	0.78	no	no	no	no	0.5	0.71	no	0.72	0.55	no	no	no	no	no	Acidianus ambivalens LEI 10
2	41673	Acidianus brierleyi DSM 1651	0.8	0.72	0.83	0.83	0.74	0.5	0.63	0.8	0.64	0.82	0.82	0.76	0.84	0.64	0.48	0.78	0.58	0.66	0.55	0.52	0.52	0.72	no	0.73	0.57	0.66	0.84	0.68	0.59	0.84	Acidianus brierleyi DSM 1651
3	933801	Acidianus hospitalis W1	0.8	0.69	0.86	0.81	0.78	0.83	0.67	0.79	0.67	0.83	0.78	0.8	0.86	no	no	0.78	no	no	no	no	0.49	0.71	no	0.72	0.55	no	no	no	no	no	Acidianus hospitalis W1
4	282676	Acidianus manzaensis YN-25	0.81	0.69	0.86	0.82	0.76	0.8	0.67	0.79	0.68	0.84	0.8	0.78	0.86	? (36%)	0.56	0.79	0.52	0.72	0.6	0.58	0.47	0.71	0.42	0.73	0.54	0.64	0.81	0.79	0.6	0.83	Acidianus manzaensis YN-25
5	619593	Acidianus sulfidivorans JP7	0.8	0.68	0.86	0.83	0.77	0.81	0.66	0.79	0.67	0.84	0.81	0.79	0.86	? (36%)	no	0.79	49%a	0.71	0.62	0.57	0.47	0.72	0.54	0.74	0.54	no	0.79	0.77	0.64	0.83	Acidianus sulfidivorans JP7
6	1160895	Candidatus Acidianus copahuensis ALE1	0.78	0.64	0.81	0.82	0.75	0.78	0.71	0.76	0.7	0.83	0.78	0.77	0.85	0.58	0.69	0.75	0.49	0.72	0.59	0.46	0.47	0.72	0.54	0.71	0.56	0.66	0.76	0.81	0.62	0.81	Candidatus Acidianus copahuensis ALE1
7	1006006	Metallosphaera cuprina Ar-4	0.89	0.83	0.94	0.94	0.81	0.91	0.88	0.86	0.91	0.93	0.86	0.87	0.92	0.73	no	0.97	0.71	0.78	0.8	no	0.76	0.82	0.71	0.82	0.77	0.77	0.92	0.88	0.77	0.92	Metallosphaera cuprina Ar-4
8	1293036	Metallosphaera hakonensis JCM 8857	0.92	0.87	0.95	0.95	0.85	0.93	0.86	0.89	0.85	0.93	0.86	0.91	0.93	0.8	no	0.97	0.82	0.84	0.81	0.71	0.81	0.87	0.79	0.85	0.8	0.81	0.93	0.93	0.85	0.93	Metallosphaera hakonensis JCM 8857
9	47304	Metallosphaera prunae Ron 12/II	1	1	1	1	1	1	1	1	1	1	0.99	1	1	1	1	1	1	1	1	1	1	1	1	1	1	1	1	1	1	1	Metallosphaera prunae Ron 12/II
10	671065	Metallosphaera yellowstonensis MK1	0.87	0.8	0.91	0.88	0.75	0.88	0.74	0.8	0.79	0.88	0.84	0.81	0.88	0.73	0.59	0.91	0.64	0.74	0.72	0.59	0.75	0.77	0.69	0.75	0.69	0.77	0.91	0.89	0.73	0.9	Metallosphaera yellowstonensis MK1
11	273057	Saccharolobus solfataricus P2	0.7	0.52	0.81	0.78	0.7	0.73	0.6	0.79	0.64	0.78	0.79	0.74	0.83	? (38%)	0.71	0.69	0.53	0.68	0.53	0.58	0.46	0.67	45%b	0.68	0.43	0.69	0.81	0.7	0.6	0.83	Saccharolobus solfataricus P2
12	41675	Stygiolobus azoricus FC6	0.76	0.63	0.8	0.78	0.73	0.75	0.7	0.77	0.74	0.82	0.75	0.75	0.85	no	no	0.82	no	no	no	no	0.46	0.69	no	0.75	0.47	no	no	no	0.6	0.83	Stygiolobus azoricus FC6
13	330779	Sulfolobus acidocaldarius DSM 639	0.73	0.58	0.82	0.75	0.72	0.7	0.62	0.71	0.64	0.79	0.74	0.69	0.75	no	0.67	0.9	53%c	0.7	0.5	no	no	47%b	no	0.69	0.45	0.67	0.79	0.69	0.59	0.82	Sulfolobus acidocaldarius DSM 639
14	429572	Sulfolobus islandicus L.S.2.15	0.7	0.52	0.81	0.79	0.7	0.74	0.62	0.79	0.65	0.79	0.76	0.73	0.83	? (38%)	0.71	0.69	53%d	0.66	0.51	0.58	0.44	0.68	45%b	0.69	0.44	0.67	0.81	0.7	0.6	0.83	Sulfolobus islandicus L.S.2.15
15	1891280	Sulfolobus sp. A20	0.7	0.52	0.8	0.77	0.73	0.73	0.62	0.78	0.72	0.79	0.79	0.7	0.82	no	0.7	0.73	53%d	0.65	0.53	0.55	0.4	0.71	46%b	0.71	0.48	0.66	0.81	0.72	0.59	0.84	Sulfolobus sp. A20
16	273063	Sulfurisphaera tokodaii 7	0.78	0.62	0.81	0.81	0.73	0.76	0.69	0.77	0.74	0.82	0.76	0.77	0.82	? (35%)	0.66	0.84	0.54	0.74	0.64	0.51	0.44	0.69	0.57	0.75	0.49	0.63	0.82	0.8	0.62	0.84	Sulfurisphaera tokodaii 7
17	1670455	Sulfodiicoccus acidiphilus HS-1	no	no	no	no	no	no	0.53	0.59	0.48	0.71	0.71	0.56	no	0.62	0.56	no	0.38	0.68	0.54	no	0.36	0.59	0.59	0.63	0.46	0.64	0.61	no	0.44	0.66	Sulfodiicoccus acidiphilus HS-1
Description
a	34%(4e-89)WP126451282a	identities-value is 34% and Expect-value is 4e-89, compared with the homolog WP126451282
	green	identity value >50%
	light green	the homologous protein is present even if identity value <50%
	yellow	there is no homolog
no	the corresponding gene is absent in the genome (i.e., the homologs are missing or are more similar to other proteins)
?	although the homologous protein is present in the genome, the homology is low and the function is not clear
Notes
a		only dehydrogenase domain of the fusion prortein is present
b		this protein is homologous to the dehydrogenase domain of Msed_0399 rather than to Msed_0389
c		four homologous fusion proteins in the genome
d		two homologous fusion proteins
